# Supplementary material for: Maternal infection with SARS‐CoV‐2 during early pregnancy induces hypoxia at the maternal–fetal interface
Source: Cell Prolif. 2024 Oct 7;58(2):e13749. doi: 10.1111/cpr.13749 (PMC11839197; doi:10.1111/cpr.13749)
Supplement: Supplementary file 2 — Data S2. Supporting Information. [file CPR-58-e13749-s001.xlsx]

## Sheet: Sheet1
Gene name	Sequence (5' - 3')
HIF1A-F	GAACGTCGAAAAGAAAAGTCTCG
HIF1A-R	CCTTATCAAGATGGAACTCACA
VEGFA-F	AGGGCAGAATCATCACGAAGT
VEGFA-R	AGGGTCTCGATTGGATGGCA
FLT1-F	TTTGCTGAAATGGTGAGTAAGG
FLT1-R	TGGTTTGCTTGAGCTGTGTTC
MAPK6-F	TGTCAAACATCTCTACGTGAAA
MAPK6-R	TCGTCTGTTAATTGGCTTCCAC
BNIP3-F	CAGGGCTCCTGGTAGAACT
BNIP3-R	CTACTCCAGACTCATGC
PDK1-F	CTGTGATACGGATCAGAAACCG
PDK1-R	TCCACCAAACAATAAAGAGTGCT
